# Supplementary material for: Activity patterns of the soprano pipistrelle Pipistrellus pygmaeus throughout the year in southern Norway
Source: BMC Zool. 2021 Feb 9;6:1. doi: 10.1186/s40850-021-00065-x (PMC10127296; doi:10.1186/s40850-021-00065-x)
Supplement: Supplementary file 2 — Additional file 2 Dataset by month and year for Pipistrellus pygmaeus recorded in Frafjord, Norway. (XLS 39 kb) [file 40850_2021_65_MOESM2_ESM.xls]

## Sheet: Sheet1
Number of minute recordings of Pipistrellus pygmaeus during different years by day and month. Zero value: no pipistrelle recorded. Missing value: data logger not in operation. Main site and other sites
		2016/2017
	June 2016	July 2016	Aug. 2017
1		1
3		32
4		185
5		72
6		38
7		53
8		0
9		20
10
11			134
12			205
13			20
14			2
15			96
16
17			242
18			11
19			0
20			0
21			0
22			18
23			39
24	64		284
25	59		1
26	18		74
27	102		28
28	83		204
29	122
30	101
Total	549	401	1358
	2018
Night	Apr	May	June	July	Aug	Sept	Oct	Nov	Dec
1		1	70	36	98	363	43	0
2		3	48	70	145	328	256	1	0
3		0	54	15	167	368	84	76	0
4		2	39	81	167	414	173	1	0
5		73	25	81	22	359	124		0
6		36	55	76		488		2	0
7		35	33	75		68		0	0
8		52	38	99	146	210	43	61	0
9		15	68	56	57	234	10	6	0
10		42	0	83	0	246	461	13	2
11		34	0	75	96	384	0	16
12			43	80	53	188	0	8
13			55	102	134	263	0	2	0
14		65	61	25	220	235	9	8	0
15		67	19	55	238	200	187	21	0
16		26	45	67	169	375	450		0
17		35	33	51	124	437	331		0
18		39	105	82	177	495	131	0	0
19		43	14	73	150	359	0	0	1
20		75	25	102	156	491	185	0	0
21		87	53	116			6	0	0
22		58	13				0	0
23		58				217	1	0
24		76	86	80	38	6	0	0	0
25		96	78	37	264	243	11	1	0
26	0	87	46	55	3	239			0
27	1	82	32	119	312	94	0		0
28	2	0	76	93	279	310	2		0
29	13	74	23	30	196	187	0		2
30	8	62	30	53	169	133	14		0
31		57		84	127		4		0
Total	24	1380	1267	2051	3707	7934	2525	216	5
	2019
Night	Jan	Feb	Mar	June	July
1			0		19
2					35
3					22
4			0		30
5			0		89
6			0		49
7			0		24
8	0
9
10		0
11		0	0	1	0
12		0	0	29	10
13		0	1	15	70
14	0	1	0	39
15	0	4	0	15
16	0		0	35
17	0		0	10
18		0	0	12
19		0	0	36
20		0	1	30
21		0	0	11
22		0	0	10
23		0	0	8
24		1	0	23
25		0	1	27
26		1	0	57
27		0		30
28		0		13
29				39
30				24
31
Total	0	7	3	464	348
	2020
Night	Mar	Apr	May	June	July
1			28
2			35
3			2
4		0	0	27
5		18	15	0
6		1	24	9
7		22	28	14
8		0	14	6
9		0	12	23
10		1	0	39	0
11		0	0	52	0
12		0	0	2
13		0	0	40
14		0	0	57	26
15		0	0	67	26
16		0	7	13	34
17		0
18		7
19		29	8		6
20		35	84		5
21	1	83	66		5
22	0	72	42		43
23	0	10	3		29
24	0	12	2		17
25		16	4		0
26		11	97		186
27		7	60		79
28	1	0	3		0
29	0	0	16
30	0	0	15
31	0		0		0
Total	2	324	565	349	456
